# Supplementary material for: Large language models for biological sequence analysis in infectious disease research
Source: Biosaf Health. 2025 Sep 19;7(5):323–32. doi: 10.1016/j.bsheal.2025.09.007 (PMC12624538; doi:10.1016/j.bsheal.2025.09.007)
Supplement: Supplementary Data 1 [file mmc1.xlsx]

## Sheet: Sheet1
Input Modalities	Model	Parameters	Context length	Training Data	Architecture	Applications	Strengths	Limitations
Protein sequence	ESM-1b	650M	1024	250M sequences	Transformer encoder	Variant effect prediction; protein function prediction; contact prediction; structural features	High accuracy on clinical variants; no homology requirement; fast inference; genome-wide predictions	Limited to amino acid changes; poor on nonsense-mediated decay; no confidence metrics; sliding window for long proteins
Protein sequence	ESM-1v	650M	1024	98M diverse sequences	Transformer encoder	Zero-shot variant effect prediction; mutational fitness landscapes; protein engineering	Superior zero-shot performance; efficient inference; ensemble capabilities; strong on DMS datasets	Sequence-only information; limited structural understanding; ensemble complexity; computational requirements
Protein sequence	ProteinBERT	16M	1024	106M proteins from UniRef90	BERT-inspired with global attention	Protein property prediction; structure prediction; function classification; GO annotation	Linear complexity with sequence length; handles very long proteins; efficient training; flexible I/O	Smaller model size; limited compared to larger models; requires careful architecture choices
Protein sequence	ProtGPT2	738M	512	UniRef50 dataset	GPT-2 based autoregressive	De novo protein generation; controllable design; family-specific generation	High-quality de novo sequences; controllable generation; fine-tuning capability; fast generation	Limited structural understanding; depends on training data quality; less control in zero-shot mode
Protein sequence	ProtT5	11B	512	3.1B sequences	T5 encoder-decoder	Structure prediction; function annotation; sequence-to-structure translation	Bilingual sequence-structure; excellent secondary structure prediction; T5 architecture benefits	Computationally expensive; requires structure data; translation can be slow; complex architecture
Protein sequence	ESM-2	738M	1024	UniRef database sequences	Transformer encoder with RoPE	Structure prediction; contact prediction; variant effects; atomic-resolution folding	State-of-the-art structure prediction; atomic resolution; scales with parameters; RoPE enables long sequences	High computational requirements; expensive training; parameter scaling needed; memory intensive
Protein sequence	ProGen	1.2B	512	280M protein sequences	Conditional language model	Controllable protein generation; family-specific design; completion tasks	Family-controllable generation; fine-tuning on specific families; good energy properties	Requires conditioning tags; limited by training families; expensive fine-tuning; generation quality varies
Protein sequence	PoET	604M	32K	MSA-based sequences	MSA-aware transformer	Fitness landscape prediction; variant scoring; homology-aware generation	MSA-aware modeling; excellent fitness prediction; data-efficient fine-tuning; uncertainty quantification	MSA dependency; limited zero-shot capabilities; requires family context; smaller scale than competitors
Protein sequence	xTrimoPGLM	100B	1024	940M protein sequences	GLM with dual objectives	Protein understanding and generation; structure prediction; programmable design	Unified framework; massive scale; SOTA on multiple benchmarks; programmable generation	Extremely large scale requirements; high computational cost; complex training procedure
DNA sequence	DNABERT	110M	512	Multi-species genomes (human and other species)	BERT	Multi-species genome analysis; promoter and enhancer identification; transcription factor binding site prediction; splice junction detection	Strong cross-species generalization on Genome Understanding Evaluation benchmarks; captures regulatory sequence patterns without manual feature engineering	Loss of single-nucleotide resolution within 6-mers; requires careful hyperparameter tuning for different organisms
DNA sequence	GPN	Not specified	512	Vertebrate MSA	CNN-based with MSA	Variant effect prediction; pathogenicity scoring; clinical variant assessment; conservation analysis	MSA-based training for conservation; fast training (3.5 hours); superior variant prediction; outperforms larger models	Limited to vertebrate species; MSA dependency; conservation bias; requires aligned sequences for optimal performance
DNA sequence	GenSLMs	25B	10240	110M prokaryotic genes + 1.5M SARS-CoV-2	GPT-style transformer	SARS-CoV-2 variant identification; viral evolution tracking; pandemic surveillance; phylogenetic analysis	Massive scale training; excellent viral variant detection; real-time surveillance capability; high computational performance	Viral-specific focus; limited to short sequences; requires labeled data for fine-tuning; computationally expensive
DNA sequence	HyenaDNA	1.6M	1M	Human reference genome	Hyena operators (subquadratic attention)	Regulatory element prediction; chromatin profiling; species classification; long-range interaction modeling	Extremely long context (1M tokens); 160x faster training; single nucleotide resolution; global receptive field	Human genome only; no multimodal capability; limited functional understanding beyond regulatory elements
DNA sequence	DNABERT-2	117M	4096	Multi-species genomes (3202 human + 850 species)	BERT with BPE tokenization	Multi-species genome analysis; promoter detection; enhancer identification; genome element classification	Efficient BPE tokenization; multi-species training; strong cross-species generalization; comprehensive benchmarking	Complex tokenization; potential information loss; requires careful hyperparameter tuning; limited interpretability
DNA sequence	GROVER	Not specified	512	Human reference genome	GPT-style transformer	Next k-mer prediction; promoter identification; transcription factor binding; DNA language understanding	Human genome specialization; excellent next k-mer prediction; learns sequence context; superior promoter detection	Human-specific training; limited cross-species; smaller scale compared to competitors; no generation capability
DNA sequence	Nucleotide Transformer	2.5B	12k	3202 human + 850 species genomes	BERT with 6-mer tokenization	Multi-species variant effects; regulatory element prediction; conservation scoring; cross-species analysis	Multi-species diversity; robust cross-species performance; comprehensive evaluation; strong conservation modeling	Moderate context length; computationally expensive; limited single-nucleotide resolution; 6-mer tokenization constraints
DNA sequence	MegaDNA	145M	96k	99.7K bacteriophage genomes	Multi-scale GPT	Gene essentiality prediction; protein function prediction; genome generation; bacteriophage analysis	Long-context generation (96K bp); nucleotide-level resolution; functional sequence generation; multiscale architecture	Bacteriophage-specific; limited taxonomic diversity; smaller scale than competitors; requires specialized training
DNA sequence	Evo	7B	131k	2.7M prokaryotic genomes	StripedHyena (hybrid)	Multimodal design (DNA/RNA/protein); CRISPR system generation; transposon design; genome-scale generation	Truly multimodal (DNA/RNA/protein); experimentally validated designs; genome-scale generation; zero-shot performance	Prokaryotic focus; no eukaryotic training; biosafety concerns; limited clinical validation; complex architecture
DNA sequence	Evo 2	40B	1M	9.3T nucleotides from 128K genomes	StripedHyena 2 (hybrid)	Clinical variant prediction; genome design; cross-domain analysis; eukaryotic genome modeling	Largest scale (40B parameters); eukaryotic capability; 90%+ BRCA1 accuracy; complete genome generation	Massive computational requirements; biosafety considerations; limited experimental validation; high training costs
Protein sequence, structure	ESM-IF1	650M	1022 residues	12M+ AlphaFold structures + native PDB	Transformer with geometric features	Inverse folding; fixed backbone design; protein-protein interface design; binding affinity prediction; complex stability	Large-scale structure training; superior binding affinity prediction (ρ=0.69 SARS-CoV-2 RBD); zero-shot variant effects; complex design capability	Requires structural coordinates; limited to fixed backbone; no de novo structure generation; expensive computational requirements
Protein sequence, structure, function	ESM-3	98B	Variable (iterative)	2.78B proteins (771B tokens)	Multimodal transformer (3 tracks)	Multimodal protein generation; structure prediction; function annotation; controllable design; fluorescent protein generation	True multimodal generation; chain-of-thought reasoning; 98B parameter scale; experimentally validated designs; iterative sampling flexibility	Discrete structure tokenization; information loss; lacks physical constraints; expensive training (1.07e24 FLOPs); biosafety concerns
DNA sequence, RNA sequence, protein sequence and structure	LucaOne	1.8B	Variable	169,861 species (DNA/RNA/protein)	Unified transformer with mixed training	Cross-modal biological understanding; DNA-protein translation; taxonomy classification; ncRNA family prediction; protein localization	Unified nucleic acid-protein modeling; few-shot central dogma learning; cross-species generalization; streamlined architecture	Smaller scale than competitors; limited experimental validation; requires mixed training complexity; performance varies by species
DNA sequence, gene expression, splicing, and chromatin accessibility	AlphaGenome	Not specified	1M bp	Human/mouse molecular biology datasets	Convolutional + transformer hybrid	Variant effect prediction; regulatory element identification; gene expression prediction; splice junction prediction; synthetic biology	Single base-pair resolution; 1M bp context; comprehensive regulatory prediction; outperforms 22/24 specialized models; clinical applications	Non-coding focus limitations; >100kb regulatory elements challenging; not optimized for personal genomes; cell-type specificity needs improvement
